# Supplementary material for: LTF Regulates the Immune Microenvironment of Prostate Cancer Through JAK/STAT3 Pathway
Source: Front Oncol. 2021 Nov 10;11:692117. doi: 10.3389/fonc.2021.692117 (PMC8635998; doi:10.3389/fonc.2021.692117)
Supplement: Supplementary file 4 [file Table_2.xlsx]

## Sheet: TableS2
Table S2.Primers used in PCR
Primers	Sequence (5’→3’)
LTF	Forward	5-TCACTTAAGATGAAACTTGTCTTCCTCGT -3
	Reverse	5-ACGCGGCCGCTTACTTCCTGAGGAATTC -3
