# Supplementary material for: LTF Regulates the Immune Microenvironment of Prostate Cancer Through JAK/STAT3 Pathway
Source: Front Oncol. 2021 Nov 10;11:692117. doi: 10.3389/fonc.2021.692117 (PMC8635998; doi:10.3389/fonc.2021.692117)
Supplement: Supplementary file 5 [file Table_3.xlsx]

## Sheet: Sheet1
Table S3. Primers used in Quantitative Real-Time PCR
Primers	Sequence (5’→3’)
LTF	Forward	5’- GATGGTGGCTTGTACCCCAA-3’
	Reverse	5’- CATTTTGTGGCCTCGGGTTG -3’
STAT3	Forward	5’-CTGTGGGAAGAATCACGCCT-3’
	Reverse	5’-ACATCCTGAAGGTGCTGCTC-3’
GM-CSF	Forward	5’-ATGATGGCCAGCCACTACAA-3’
	Reverse	5’-CTGGCTCCCAGCAGTCAAAG-3’
GAPDH	Forward	5’-AATGGGCAGCCGTTAGGAAA-3’
	Reverse	5’-GCGCCCAATACGACCAAATC-3’
